# Supplementary material for: Green Light-Driven Hydroxylation of Boronic Acids Employing g-C3N4 as the Photocatalyst
Source: Molecules. 2026 Apr 21;31(8):1371. doi: 10.3390/molecules31081371 (PMC13119400; doi:10.3390/molecules31081371)
Supplement: Supplementary file 1 [file molecules-31-01371-s001.zip]

Archive with 1 entries (1 files):
- molecules-4155238-supplementary.pdf
